# Supplementary material for: Whole Blood DNA Aberrant Methylation in Pancreatic Adenocarcinoma Shows Association with the Course of the Disease: A Pilot Study
Source: PLoS One. 2012 May 22;7(5):e37509. doi: 10.1371/journal.pone.0037509 (PMC3358256; doi:10.1371/journal.pone.0037509)
Supplement: Table S2 — Raw data of methylation percentage of pancreatic ductal adenocarcinoma patients (blood: patient peripheral blood; tissue: patient tumor tissue) and control group individuals. (XLS) [file pone.0037509.s004.xls]

## Sheet: Raw data
	CASE	LINE1 SN-1	LINE1 SN-8		Alu SN-1	Alu SN-3	Alu SN-4		P16 SN-2		APC SN-1	APC SN-2		TNFRSF10C SN-1		30st2 SN-1	30st2 SN-2		DAPK-1 SN-3		Acin-1 SN-1	Acin-1 SN-3		BCL2 SN-1		CD44 SN-2		RARBeta SN-1	RARBeta SN-2
	Ca pancreatis	Blood	Blood		Blood	Blood	Blood		Blood		Blood	Blood		Blood		Blood	Blood		Blood		Blood	Blood		Blood		Blood		Blood	Blood
	1	51.19	59.78		29.31	34.34	37.17		28.63		3.96	5.72		6.14		8.36	13.86		7.6		12.6	19.26		6.76		2		9.27	7.66
	2	51.36	60.5		28	32.99	35.7		22.59		4.12	6.09		5.34		11.48	15.06		7.68		13.14	19.14		5.15		4.17		7.5	6.11
	3	51.48	61.6		28.27	33.01	36.29		44.61		4.42	5.66		5.28		9.25	17.33		6.7		13.3	18.96		5.37		3.95		7.3	5.28
	4	51.37	60.45		27.66	33.07	36.15		22.19		5.11	6.49		6.33		12.4	20.75		11.64		14.59	19.45		6.03		5.17		9.27	8.32
	5	52.49	63.37		29.13	34.24	36.99		22.3		3.83	6.04		4.99		7.78	21		8.36		13.23	18.61		4.51		3.21		7.35	5.18
	1	51.48	60.34		26.75	31.71	35.08		29.47		5.19	7.16		5.18		14.16	28.77		23.74		13.33	18.84		4.69		3.78		9.23	8.37
	7	50.65	59.4		26.78	31.49	35.67		23.51		6.27	7.98		6.17		19.29	33.08		30.76		15.13	19.21		6.22		5.68		11.68	12.24
	8	51.46	59.88		27.95	32.79	36.41		34.14		5.1	7.31		5.31		12.32	25.02		17.06		14.64	18.9		5.56		4.79		8.83	7.55
	9	51.9	61.61		28.55	33.48	36.87		23.19		5.36	7.28		6.93		13.18	20.79		17.67		15.4	19.62		6.58		6		9.5	8.96
	10	51.57	60.83		26.88	32.16	35.31		21.29		4.34	6.32		6.86		11.45	19.69		11.85		14.86	19.57		5.44		7.69		10.02	7.9
	14	50.47	60.17		27.37	32.07	35.62		29.69		8.53	7.29		5.5		12.93	22.65		17.69		10.44	15.77		5.81		3.57		6.98	7.19
	15	51.37	60.15		28.4	32.43	36.3		25.91		8.05			5.33		8.96	16.92		11.55		14.14	15.42		5.92		4.59		6.13	5.96
	16	50.26	61		27.19	32.3	35.3		26.23		8.29			5.21		11.69	21.89		14.69		12.33	15.79		5.92		3.77		6.73	6.18
	17	50.54	60.48		27.09	32.42	35.25		29.01		9.87			4.99		11.12	22.09		16.51		13.11	16.11		5.3		4.66		7.63	7.56
	18	50.58	60.01		27.12	31.06	35.47		35.75		11.48			6.17		17.87	34.19		32.93		12.66	15.92		6.27		4.01		8.23	9.03
	19	49.76	59.78		29.63	32.67	36.42		86.82		29.46	9.67		11.25		8.52	9.42		24.25		10.38	15.68		5.21		0		6.38	4.74
	20	49.91	59.66		27.68	32.51	35.46		36.71		7.85	6.41		5.2		10.01	19.1		9.25		12.89	15.78		6.53		3.63		14.02	9.48
	21	50.55	57.71		26.66	32	35.02		31.22		8.33	6.85		4.76		14.12	25.6		15.94		26.42	17.57		4.87		3.18		8.4	8.04
	23	47.91	58.89		27.01	30.88	35.12		30.95		7.55	6.03		3.56		17.51	22.79		8.84		8.72	15.97		3.93		3.5		6.46	5.88
	24	50.14	59.86		26.41	31.49	34.57		35.85		7.1	6.82		4.27		10.21	17.02		15.8		8.6	15.81		5.14		3.21		7.14	6.81
	25	48.55	62.64		26.65	31.54	34.93		33.61		7.02	6.49		4.18		9.79	13.45		6.39		9.37	16.09		4.56		3.83		7.24	5.82
	26	46.35	60.45		26.48	32.08	34.76		29.88		7.79	6.7		4.27		12.24	17		11.87		8.35	15.9		5.02		3.48		6.77	6.26
	27	49.35	60.01		26.67	30.9	35.01		36.28		8.49	6.01		3.5		10.59	17.66		13.9		8.64	15.75		4.34		3.17		7.11	6.29
	28	50.31	59.78		26.66	31.03	35.01		37.82		10.53	8.09		4.24		11.09	17.37		19.61		8.86	15.77		4.31		4.78		7.22	7.15
	29	50.57	59.11		26.84	31.02	34.95		70.49		8.49	6.85		4.4		16.48	24.86		19.46		9.64	15.64		3.76		3.4		7.2	7.47
	30	51.32	62.48		28.3	31.72	36.2		33.7		9.2	7.67		4.7		15.48	22.02		18.05		8.59	16.52		4.72		4.5		7.93	7.86
	CASE	LINE1 SN-1	LINE1 SN-8		Alu SN-1	Alu SN-3	Alu SN-4		P16 SN-2		APC SN-1	APC SN-2		TNFRSF10C SN-1		30st2 SN-1	30st2 SN-2		DAPK-1 SN-3		Acin-1 SN-1	Acin-1 SN-3		BCL2 SN-1		CD44 SN-2		RARBeta SN-1	RARBeta SN-2
	Ca pancreatis	Tissue	Tissue		Tissue	Tissue	Tissue		Tissue		Tissue	Tissue		Tissue		Tissue	Tissue		Tissue		Tissue	Tissue		Tissue		Tissue		Tissue	Tissue
	1	50.88	57.7		25.8	31.02	34.49		34.22		10.3	10.45		5.96		30.09	36.17		29.75		11.83	16.24		5.34		4.11		10.05	14.37
	2	46.39	55.33		29.31	26.63	36.61		31.75		24.62	9.49		6.92		6.98	11.39		29.55		11.86	15.89		0		6.3		7.73	7.93
	3	50.84	57.69		25.77	31.8	34.05		31.42		8.81			5.79		13.06	19.32		14.24		12.3	16.08		4.03		3.78		6.42	5.98
	4	50.48	58.49		28.31	32.41	35.94		36.56		31.63	26.5		5.38		44.47	44.37		11.43		11.09	16.03		5.42		3.47		6.57	6.38
	5	50.87	58.96		27.07	32.44	35.34		22.18		35.24	29.11		5.1		43.15	39.55		11.02		14.39	15.41		5.02		4.54		4.69	4.35
	1	45.95	55.14		28.24		35.96		29.65		30.89	26.13		5.07		8.32	10.54		16.13		21.21	17.12		8.33		3.51		7.36	8.08
	7	46.68	57.08		28.64		35.86		25.6		31.47	27.23		5.17		23.47	23.95		16.09		16.23	15.69		5.48		3.76		6.68	5.88
	8	44.93	55.85		26.91	32.34	34.66		21.72		19	24.49		5.65		36.6	43.43		18.02		13.31	16.21		4.08		4.66		7.3	7.55
	9	50.21	57.56		29.53		36.88		43.18		21.1	19.27		4.95		7.49	11.78		10.26		13.95	16.06		3.83		3.99		5.26	4.66
	10	52.09	62.61		38.38		40.19		42.49		29.51	25.52		5.19		24.77	23.78		12.84		16.15	16.27		4.42		4.18		6.36	5.91
	11	50.39	56.12		28.66		36.86		23.46		47.45	33.65		4.28		39.2	36.46		16.22		14.24	15.69		6.43		3.98		6.54	5.64
	12	47.37	56.27		28.51	29.54	35.97		29.97		30.06	24.2		6.84		24.31	22.55		21.5		21.68	17.95		0		3.5		9.13	9.15
	13	50.92	59.2		33.63		38.9		43.22		42.88	33.17		6.11		6.99	12.58		21.93		13.01	15.84		5.75		3.84		7.15	5.27
	14	50.95	61.99		27.87	32.36	35.99		39.19		15.38			5.95		15.99	22.53		24.52		11.62	15.77		0		4.33		7.9	8.65
	15	46.79	60.53		26.78	31.04	34.45		43.06		40.37			14.24		22.47	26.75		9.74		12.88	15.64		5.66		5.4		6.64	7.45
	16	37.64	58.2		26.79	31.81	35.16		36.76		29.92			6.29		36.78	35.14		8.14		13.74	15.55		8.08		4.77		7.61	7.16
	17	48.15	60.79		26.07	31.41	34.69		27.34		7.53			5.17		14.55	28.04		23.67		12.17	16.14		6.3		3.71		8.38	10.15
	18	50.26	61.88		28.12	33.33	36.12		22.72		7.68	8.96		4.74		8.4	18.07		11.24		11.35	16.03		5.97		4.18		7.53	6.71
	19	47.75	61.77		28.47	32.3	36.17		34.05		18.3	25.41		5.47		14.98	27.06		27.18		11.36	16.62				4.23		8.94	9.36
	20	47.86	60.52		27.16	33.95	35.23		41.56		31.31	23.25		7.57		25.75	31.42		19.66		13.64	16.37		6.53		4.76		10.59	10.98
	21	50	56.62		26.62	31.37	34.98		31.17		13.5	9.43		5.08		21.95	30.36		25.65		13.01	15.76		5.92		3.42		7.67	8.54
	22	50.46	57.51		29.51	29.97	36.72		61.41		34.86	24.67		5.82		19.41	9.21		26.8		8.68	15.66				6.27		19	12.84
	23	49.6	55.55		25.01	28.82	32.85		66.24		44.13	37.62		47.11		54.89	45.5		56.63		8.06	15.52		6.72		3.51		44.01	37.49
	24	49.26	59.15		30.25	32.14	38.08		59.63		48.91	32.11		5.19		26.96	10.92		37.82		9.39	15.53		8.53		6.17		6.9	13.94
	25	47.69	56.51		26.51	30.8	33.98		47.19		32.57	17.24		6.54		13.42	14.16		12.56		9.03	15.81		5.34		4.71		7.67	6.62
	26	48.09	57.5		28.09	30.97	35.63		47.56		22.17	18.18		4.94		16.68	30.53		13.91		9.07	15.92		5		4.02		9.1	7.01
	27	47.08	52.49		26.8	31.22	34.67		35.01		9.54	7.39		4.48		26.56	25.38		20.47		9.03	15.83		5.91		3.95		8.59	9.65
	28	48.89	58.61		26.14	29.94	34.34		89.9		14.34	11.37		7.01		25.94	25.75		25.57		8.64	15.78		5.06		4.1		8.35	11.05
	29	47.33	55.06		27.77	30.54	35.25		50.6		34.3	17.07		4.79		18.06	15.54		15.44		8.85	15.68		4.39		4.01		7.72	7.59
	30	49	58.25		27.56	30.88	35.49		41.33		35.44	25.85		4.99		48.59	37.91		24.32		9.35	16.13		6.04		3.81		9.21	10
		LINE1 SN-1	LINE1 SN-8		Alu	Alu	Alu		P16		APC SN-1	APC SN-2		TNFRSF10C SN-1		30st2 SN-1	30st2 SN-2		DAPK-1 SN-3		Acin-1 SN-1	Acin-1 SN-3		BCL2 SN-1		CD44 SN-2		RARBeta SN-1	RARBeta SN-2
					SN-1	SN-3	SN-4		SN-2
	Control	Blood	Blood		Blood	Blood	Blood		Blood		Blood	Blood		Blood		Blood	Blood		Blood		Blood	Blood		Blood		Blood		Blood	Blood
	1	54.8	64.79		28.32	33	36.28		26.79		4.99	7.16		4.18		10.28	21.19		11.33		9.2	16.24				3.83		7.23	6.72
	2	52.2	62.33		28.45	33.33	36.22		23.91		4.64	6.79		4.2		11.21	19.42		13.73		8.8	15.78		4.24		3.05		0	0
	3	51.71	61.61		28.42	32.96	36.34		30.97		5.01	7.16		4.73		11.5	21.46		14.34		8.81	15.99		4.07		3.12		0	0
	4	51.98	62.25		29.34	34.2	36.86		25.79		6.29	8.12		4.48		11.88	19.32		10.48		9.44	15.98		4.16		3.46		7.47	7.79
	5	51.26	61.43		28.07	33.81	36.31		26.33		5.54	7.48		4.26		8.97	20.88		9.24		9.33	15.7		3.96		4.59		9.42	0
	6	51.3	61.79		27.87	32.3	35.62		38.97		3.91	5.54		3.79		11.13	19.33		12.05		8.45	15.8		4.36		3.2		0	0
	7	52.43	63.4		29.56	34.04	37.17		26.95		6.47	7.76		4.31		9.92	18.47		11.36		8.73	15.88		4.14		3.25		10.52	7.17
	8	52.15	61.46		31.17	34.87	37.95		25.33		5.88	7.6		4.67		11.09	20.5		8.5		9.43	16.12		4.23		3.05		7.76	0
	9	52.22	61.84		31.9	36.32	38.71		37.98		6.43	8.16		4.74		8.08	14.62		10.1		9	15.76				3.1		9.24	0
	10	52.17	62.79		29.13	33.81	36.98		21.8		6.25	7.72		4.15		13.38	22.78		9.97		8.91	16.23				3.28		10.35	0
	11	54.06	63.81		32.71	37.29	38.9		22.83		7.83	10.46		4.24		9.04	18.09		9.74		8.77	15.77				3.21		7.86	0
	12	51.28	61.22		32.13	35.48	38.61		22.95		4.96	7.47		4.05		10.73	21.09		11.52		9.05	15.83		4.13		3.77		6.95	5.77
	13	52.59	63.42		32.11	34.67	38.27		21.43		6.03	8.15		4.2		8.38	16.94		18.31		8.95	16		3.94		2.92		8.09	7.22
	14	51.44	62.02		31.2	34.55	37.84		22.66		5.44	7.2		3.89		8.95	16.21		8.94		8.91	15.71		5.91		3.12		11.36	0
	15	53	62.52		33.26	36.77	39.17		23.43		6.35	6.95		3.82		13.14	50.16		8.26		8.85	15.73		0		3.35		6.62	6.75
	16	51.98	62.22		32.04	35.12	38.1		22.18		5.82	7.61		3.95		10.22	21.12		12.45		10.31	16.02		4.01		3.43		7.37	6.68
	17	51.82	60.94		32.26	37.26	38.63		23.35		5.37	7.57		3.67		9.23	19.4		9.99		8.48	16.07				3.19		0	0
	18	52.15	61.34		30.21	34.2	37.54		21.67		6.9	8.33		3.98		14.26	26.47		17.28		9.17	16.01				3.15		10.1	11.46
	19	51.6	61.48		32.3	36.17	38.82		51.34		6.35	7.8		4.55		12.47	13.17		9.23		8.24	16.08		5.57		4.37		0	0
	20	51.41	62.11		29.41	33.78	37.03		22.23		6.54	8.07		4.07		12.75	17.63		12.57		9.91	15.64		0		2.95		0	0
	21	51.95	61.8		38.41	36.24	38.57		22.49		6.64	8.38		3.95		9.75	21.38		13.1		8.53	15.77		4.81		2.89		0	0
	22	52.12	62.17		31.89	35.56	38.27		22.28		6.03	7.78		4.32		10.57	21.01		12.3		8.28	16.01		4.56		3.11		7.73	8.29
	23	51.94	61.86		29.23	33.44	36.59		21.06		3.82	5.91		5.91		9.85	16.88		8.23		9.9	16.43		5.36		4.43		8.6	6.29
	24	52.3	62.2		32.19	35.86	38.49		23.34		6.37	7.48		4.21		7.9	17.34		9.57		8.6	16.08		0		3.4		9.67	0
	25	50.79	60.49		31.45	35.41	38.03		23.09		3.63	5.57		4.14		9.98	19.7		9.46					3.75		3.28		6.84	5.44
	26	51.59	61.13		34.64	35.8	38.71		23.32		4.87	7.09		3.9		9.22	22.29		9.61		8.77	16.08		3.68		3.22		6.33	6
	27	51.61	61.62		29.42	33.86	35.7		23.07		4.48	6.48		4.25		9	18.61		8.44		8.97	16.03		3.61		3.01		7	4.54
	28	51.59	60.26		30.86	34.48	37.78		28.82		4.91	6.7		4.14		9.42	22.74		12.71		8.99	16.44		3.85		2.99		6.94	6.37
	29	52.16	61.83		29.43	34.27	36.62		23.18		5.13	7.17		4.24		10.41	19.49		12.88		8.92	16.35		3.91		3.2		7.55	6.13
	30	51.9	61.63		29.8	35.56	36.88		27.85		6.26	7.83		4.08		8.39	17.5		11.6		8.74	16.09		4.13		2.87		7.75	6.04
	31	51.91	62.31		30.01	33.73	36.59		22.25		3.75	5.94		4.73		18.1	39.91		14.53		8.54	15.98		4.25		3.2		11.34	11.57
	32	51.29	60.31		31.36	35.19	37.12		23.35		4.12	6.2				8.15	13.82		8.5		8.57	16.16		3.52		3.18		6.54	5.7
	33	52.11	60.51		25.94	34.59	37.21		25.01		4.23	14.45		4.24		14.66	25.03		15.09		8.61	15.57		3.23		3.16		7.72	7.58
	34	51.32	61.06		27.98	32.83	35.64		23.29		4.51	6.47		4.09		16.02	29.29		21.37		9.14	15.87		3.35		3.1		8.2	8.89
	35	52.88	62.31		33.53	37.4	37.2		18.71		4.27	5.94		4.34		7.97	18.63		12.87		8.7	15.71		3.68		3.26		7.96	6.08
	36	51.73	61.42		34.3	37.79	38.04		24.5		5.06	7.11		4.58		14.63	23.02		17.42		9.29	15.54		3.55		3.19		10.2	10.14
	37	51.56	61.22		26.99	32.93	35.41		21.72		5.05	6.81		4.86		10.44	23.37		14.35		8.67	15.44		4.12		2.97		10.48	11
	38	51.9	61.96		29.65	33.9	36.35		19.25		4.41	5.87		4.48		13.85	16.9		14.37		8.36	15.37		3.87		3.62		12.21	9.89
	39	51.85	61.23		32.05	35.84	37.5		16.94		4.27	7.39		4.07		10.14	20.48		9.14		8.96	15.42		4.08		3.89		28.89
	40	50.87	60.9		27.87	32.98	35.08		22.46		4.7	7.63		4.43		22.76	33.61		17.1		8.43	15.74		4.1		3.5		7.92	8.09
	41	52.24	60.85		28.14	34.39	36.25		21.19		5.66	7.11		3.5		8.51	17.83		8.87		8.83	31.19		3.78		3.25		6.87	5.76
	42	52.56	62.59		27.37	33.71	35.43		25.08		6.03	7.39		5.6		10.42	18.57		8.57		8.29	26.47		4.04		3.21		8.15	8.97
	43	52.22	61.74		26.56	33.08	35.06		20.33		5.5	8.62		28.73		8.31	13.67		12.24		8.17	15.27		0		3.09		7.75	12.9
	44	52.86	61.29		26.77	33.37	34.63		21.83		5.51	8.58		4.49		12.56	21.66		15.27		8.33	15.75		3.9		3.5		7.72	7.56
	45	51.2	59.9		26.3	32.77	34.69		23.54		3.59	5.57		8.55		7.21	15.5		14.01		8.65	15.41		4.35		3.38		8.26	0
	46	51.92	60.6		27	32.85	35.42		21.79		5.4	7.68		5.16		10.42	21.35		10.55		10.01	16.05		5.08		4.52		9.15	7.6
	47	51.88	60.84		27.42	33.43	35.42		17.94		5.58	8.59		4.51		9.38	19.74		8.95		7.76	15.18		0		3.15		8.39	11.51
	48	51.99	60.33		27.74	33.12	35.53		18.42		5.84	7.76		4.66		11.83	21.36		12.23		8.38	15.4		4.37		3.07		7.98	10.99
	49	51.48	59.86		26.99	33.55	34.86		22.94		5.65	7.41		4.19		10.45	20.08		11.98		8.54	15.79		3.59		3.05		7.49	5.43
